# Supplementary material for: Associations between Dietary Fatty Acid Profile and Milk Fat Production and Fatty Acid Composition in Dairy Cows: A Meta-Analysis
Source: Animals (Basel). 2023 Jun 22;13(13):2063. doi: 10.3390/ani13132063 (PMC10339874; doi:10.3390/ani13132063)
Supplement: Supplementary file 1 [file animals-13-02063-s001.zip]

Archive with 1 entries (1 files):
- animals-2442314-supplementary.pdf
